# Supplementary material for: Drimane-Type Sesquiterpenoids Derived from the Tropical Basidiomycetes Perenniporia centrali-africana and Cerrena sp. nov
Source: Molecules. 2022 Sep 14;27(18):5968. doi: 10.3390/molecules27185968 (PMC9500820; doi:10.3390/molecules27185968)
Supplement: Supplementary file 1 [file molecules-27-05968-s001.zip]

Archive with 1 entries (1 files):
- molecules-1924171-supplementary.pdf
